# Supplementary material for: Responses of Mytilus galloprovincialis in a Multi-Stressor Scenario: Effects of an Invasive Seaweed Exudate and Microplastic Pollution under Ocean Warming
Source: Toxics. 2023 Nov 18;11(11):939. doi: 10.3390/toxics11110939 (PMC10675577; doi:10.3390/toxics11110939)
Supplement: Supplementary file 1 [file toxics-11-00939-s001.zip]

Archive with 1 entries (1 files):
- toxics-2711068-supplementary.pdf
